# Supplementary material for: Quantification of bioluminescence from the surface to the deep sea demonstrates its predominance as an ecological trait
Source: Sci Rep. 2017 Apr 4;7:45750. doi: 10.1038/srep45750 (PMC5379559; doi:10.1038/srep45750)
Supplement: Supplementary Data [file srep45750-s1.zip]

Archive with 3 entries (3 files):
- S1_dataset.txt
- S2_dataset.txt
- S3-Rmd-script.Rmd
