# Supplementary material for: Quantification of bioluminescence from the surface to the deep sea demonstrates its predominance as an ecological trait
Source: Sci Rep. 2017 Apr 4;7:45750. doi: 10.1038/srep45750 (PMC5379559; doi:10.1038/srep45750)
Supplement: Supplementary Data [file srep45750-s1.zip › S3-Rmd-script.Rmd]

---
title: "Quantification of bioluminescence from the surface to the deep sea demonstrates its predominance as an ecological trait"
author: "Severine Martini & Steven H.D. Haddock"
date: "September, 2016"
output: html_document
---

This is an Rmarkdown (under R-Studio, R version 3.3.1, 2016) document for the main graphical representations and statistics. We provide this  script for reproductive research goals. The dataset used in this study is available with the submitted manuscript.


```{r, echo=FALSE,warning=F,message=F}
##################### 
# R-script --
# Quantification of bioluminescence from the surface to the deep sea demonstrates its predominance as an ecological trait
# S. Martini & S.H.D. Haddock 
# MBARI 2016 - version 4.0 ###

# load all libraries
library(dplyr)
library(ggplot2)
library(gridExtra)
library(grid)
library(magrittr)

# repository
### INDICATE PATH ###
datadir="."
###
setwd(datadir)
# load datasets
data=read.table("S1_dataset.txt",header=T,sep="",stringsAsFactors=FALSE)
NormData=read.table("S2_dataset.txt",header=T,sep="",stringsAsFactors=FALSE)

# colors palettes description
# for 5 bioluminescence capabilities
cbPalette=c(alpha("#00CCFF",0.7),alpha("#A9EAFE",0.7),alpha("#FFFF99",0.4),alpha("#798081",0.85),alpha("#222244",0.4))
# for 13 groups/taxa
cbGPalette13<-c("#663300","#66FF66","#FF9999","#CC3366","#FF0000","#000033","#FFCC33","#FFFF66","#006600","purple4","#FF6600","#0066CC","#33CCFF")

# Define the order of taxa
data$Group=factor(data$Group,levels=c("Rhizaria","Ctenophora","Siphonophora","Hydromedusae","Scyphozoa","Polychaeta","Pteropoda","Cephalopoda","Chaetognatha","Crustacea","Fishes","Thaliacea","Appendicularia"))
# and the order of bioluminescent capability
data$Biolum=factor(data$Biolum,levels=c("bioluminescent","likely","undefined","unlikely","non-bioluminescent"))

# aggregate by feature
agg_data=aggregate(data$Biolum,by=list(data$Biolum,data$Group),length)
colnames(agg_data)=c("Biolum","Group","FGenCounts")
# add the percentages
agg_data$Perc=agg_data$FGenCounts/nrow(data)*100

# percentages per taxa of probably bioluminescent (bioluminescent+likely) and probably non-bioluminescent (non-bioluminescent+unlikely)
# probably bioluminescent
nbl=table(data[,c(1,3)])[,1]+table(data[,c(1,3)])[,2]
# probably non-bioluminescent
nnBL=table(data[,c(1,3)])[,5]+table(data[,c(1,3)])[,4]
# Percentages of bioluminescent organisms without taking into account "undefined" 
percBLnBL=round((nbl)/(nnBL+nbl)*100,1)

# Percentages per taxa
PercGroup=aggregate(agg_data$FGenCounts,by=list(agg_data$Group),sum)
names(PercGroup)=c("Group","SumGroup")
agg_data=merge(agg_data,PercGroup,by="Group")
# add the percentage per group
agg_data$PercGroup=agg_data$FGenCounts/agg_data$SumGroup*100
```

#### **Table 1: Percentage of observations for each taxon.**

```{r, echo=F,warning=F,message=F}
TaxonList = c("Hydromedusae","Appendicularia","Siphonophora","Chaetognatha","Crustacea",
"Polychaeta","Ctenophora","Fishes","Thaliacea","Rhizaria","Cephalopoda","Scyphozoa","Pteropoda")

printpct = function(Tax){
	cat(paste(Tax,round(length(which(data$Group==Tax))/nrow(data)*100,1),"\n",sep="\t"))
}
perc=lapply (TaxonList, printpct)
```

```{r, echo=FALSE,warning=F,message=F}
##############################################################################
### plot pie plot
p=ggplot(agg_data,aes(weight=PercGroup,x=1.9))+geom_bar(aes(fill=Biolum),width=0.4)
print(p+coord_polar(theta="y")+
        facet_wrap(facets=~Group,ncol=5)+
        theme_minimal()+ 
        theme(axis.text.x=element_blank(),panel.grid=element_blank(),axis.ticks=element_blank())+
        guides(fill=guide_legend(title="Bioluminescence capability",reverse=TRUE))+ 
        theme(axis.text.y=element_blank(),text = element_text(size=12),legend.justification = c(1,0),legend.position = c(0.98,0),legend.key = element_blank())+
        xlab("")+ylab("")+
        scale_fill_manual(values=alpha(cbPalette,0.5))+
        annotate("text",x=0.7,y=0,label="")+
        annotate("text",x=1.3,y=1,label=paste(percBLnBL,"%",sep=""),colour=c("black",rep("steelblue1",5),"black","steelblue1","black",rep("steelblue1",2),"black",rep("steelblue1",1)),size=4))
##############################################################################
```

#### **Fig.3: Bioluminescence capability over the main observed taxa.** The percentages only represent the probably bioluminescent organisms relative to the sum of probably bioluminescent and probably non-bioluminescent ones. The undefined organisms have not been taken into account in these percentages.


```{r, echo=FALSE,warning=F,fig.height=8}

# Defined the bin-depth parameter
dD=100
# discretize the dataset depending on the size of bin-depth
data$DepthCut=cut(data$Depth,breaks=seq(0,max(data$Depth,na.rm=T),by=dD))
agg_depth=aggregate(data$Depth,by=list(data$DepthCut),FUN=length)
# the refering depth is the middle of each class
agg_depth=cbind(agg_depth,as.numeric(agg_depth[,1])*dD-(dD/2))
names(agg_depth)=c("DepthCut","NbCountDep","BinDepth")
# normalisation of the dataset per hour
agg_depth$NbCountDep=agg_depth$NbCountDep/NormData[1:nrow(agg_depth),2]*3600
# merge data by bin-depth
data=merge(data,agg_depth,by="DepthCut")

##############################################################################
# Plot Fig 2 distribution
h=ggplot(data,aes(x=-BinDepth),width=10)
print(h+geom_bar(aes(weight=NbCountDep,fill=Biolum),position="fill",width=95)+theme_classic()+
        guides(fill=guide_legend(title="Bioluminescence capability",reverse=TRUE))+ 
        theme(text =element_text(size=12))+
        scale_fill_manual(values=alpha(cbPalette,0.5))+
        ylab("Proportion")+xlab("Depth (m)")+coord_flip())
##############################################################################
```

#### **Fig.2: Distribution of the bioluminescence capability over depth.** Panel B: Proportion of bioluminescence capability distributed over depth. 

```{r, echo=FALSE,warning=F,fig.height=9,fig.width=8}
# agg_BLdepth is the number of counts per depth per feature
agg_BLdepth=aggregate(data$Depth,by=list(data$DepthCut,data$Biolum),FUN=length)
names(agg_BLdepth)=c("DepthCut","Biolum","NbCountDep")
# Middle of each class
agg_BLdepth=cbind(agg_BLdepth,as.numeric(agg_BLdepth[,1])*dD-(dD/2))
names(agg_BLdepth)=c("DepthCut","Biolum","NbCountDep","BinDepth")

# only the nBL and BL taken into account 
BLnBL=which(agg_BLdepth$Biolum !="undefined")
# sum per bin-depth without the undefined
sumBLnBLdepth=aggregate(agg_BLdepth[BLnBL,c(3:4)],by=list(agg_BLdepth$BinDepth[BLnBL]),sum)
names(sumBLnBLdepth)=c("BinDepth","NbCountDep","sumdepth")
agg_depthBL=merge(agg_BLdepth,sumBLnBLdepth[,1:2],by="BinDepth")
names(agg_depthBL)=c("BinDepth","DepthCut","Biolum","NbCount","SumCountD")

# percentage over the BL and nBL
agg_depthBL$perc=round(agg_depthBL$NbCount/agg_depthBL$SumCountD*100,2)
# find the SD of percentages for BL and likely over depth
sdBL=sd(agg_depthBL$perc[which(agg_depthBL$Biolum=="bioluminescent"|agg_depthBL$Biolum =="likely")])
sdnBL=sd(agg_depthBL$perc[which(agg_depthBL$Biolum=="non-bioluminescent"|agg_depthBL$Biolum =="unlikely")])

# plot par groupe et par depth ! Biolum ne corresppond pas a un groupe
agg_depor=aggregate(data$Biolum,by=list(data$DepthCut,data$Group,data$Biolum,data$BinDepth),length)
names(agg_depor)=c("DepthCut","Group","Biolum","BinDepth","SumDepGroup")
# NORMALIZE per hour
agg_depord=merge(agg_depor,NormData,by.x="BinDepth",by.y="Depth")
agg_depord$SumNorm=agg_depord$SumDepGroup/agg_depord$Seconds*3600
  
################################################################
# Plot proportion ALL features
print(ggplot(agg_depord,aes(x=reorder(-BinDepth,-BinDepth)))+theme_classic()+
        geom_bar(aes(weight=SumDepGroup,fill=Biolum),position="fill",width=1)+
        scale_fill_manual(values=alpha(cbPalette,0.5))+
       scale_x_discrete(labels = c("","","","","","","","","3000","","","","","","","","","","2000","","","","","","","","","","1000","","","","","","","","","","0"))+
        guides(fill=guide_legend(title="Bioluminescence capability",reverse=TRUE))+
        ylab("Proportion")+xlab("Depth (m)")+
        theme(legend.justification = c(1,0),legend.position = c(0.95,0),legend.key = element_blank(),text = element_text(size=12))+coord_flip()+
        facet_wrap(facets=~Group,ncol=5))
################################################################
```

#### **Fig. 5: Proportion of bioluminescence capability over taxonomic categories and depth.** The proportion between 0 and 1 of each group is represented using bins of 100 m from 0 to 3900 m.

```{r, echo=FALSE,warning=F,fig.width=9,fig.height=8}
# bioluminescent
LabelString = c("","","","3500","","","","","3000","","","","","2500","","","","","2000","","","","","1500","","","","","1000","","","","","500","","","","","0")
pa=ggplot(agg_depord,aes(x=reorder(-BinDepth,-BinDepth)),position = "fill")+
        theme_classic()+
        geom_bar(aes(weight=SumNorm,fill=Group),subset(agg_depord,agg_depord$Biolum %in% c("bioluminescent","likely")),position = "fill")+
        scale_fill_manual(values=alpha(cbGPalette13,0.5))+ylab("Proportion")+xlab("Depth (m)")+
        guides(fill=guide_legend(title="Taxon",reverse=TRUE))+
        scale_x_discrete(labels =LabelString)+
        xlab("Depth (m)") + ylab("Proportion")+
        coord_flip()+ggtitle("Probably bioluminescent")+
        theme(plot.title=element_text(size=14),text = element_text(size=12))

# non-bioluminescent
pb=ggplot(agg_depord,aes(x=reorder(-BinDepth,-BinDepth)),position = "fill")+
        theme_classic()+
        geom_bar(aes(weight=SumNorm,fill=Group),subset(agg_depord,agg_depord$Biolum %in% c("non-bioluminescent","unlikely")),position = "fill")+
        scale_fill_manual(values=alpha(cbGPalette13,0.5))+xlab("Depth (m)")+ylab("Proportion")+
        guides(fill=guide_legend(title="Taxon",reverse=TRUE))+
       scale_x_discrete(labels = LabelString)+
        xlab("Depth (m)")+ylab("Proportion")+
        coord_flip()+ggtitle("Probably non-bioluminescent")+
        theme(legend.position = "none",plot.title=element_text(size=14),text = element_text(size=12))

###################################################################
### Plot diversity over depth
grid.arrange(pb,pa,ncol=2,widths=c(3.5,5))
###################################################################

# plot distribution / h-1. 
# bioluminescent / non-bioluminescent
# aggregation of data for each bin-depth
agg_depthBL=aggregate(data$Biolum,by=list(data$DepthCut,data$Biolum,data$BinDepth),length)
names(agg_depthBL)=c("DepthCut","Biolum","BinDepth","SumDepGroup")

# Normalize the dataset by time spend at each depth-bin
agg_depthBL=merge(agg_depthBL,NormData,by.x="BinDepth",by.y="Depth")
# the unlikely and non-bioluminescent
unlik=subset(agg_depthBL,agg_depthBL$Biolum %in% c("unlikely"))
nonBL=subset(agg_depthBL,agg_depthBL$Biolum %in% c("non-bioluminescent"))
probabnBL=unlik
# non-bioluminescent + unlikely and the time associated for each depth
probabnBL$SumDepGroup=c(nonBL$SumDepGroup,0)+unlik$SumDepGroup

# the likely and bioluminescent
lik=subset(agg_depthBL,agg_depthBL$Biolum %in% c("likely"))
yBL=subset(agg_depthBL,agg_depthBL$Biolum %in% c("bioluminescent"))
probabBL=yBL
# Bioluminescent + likely and the time associated for each depth
probabBL$SumDepGroup=yBL$SumDepGroup+lik$SumDepGroup
probabBL$Seconds=yBL$Seconds
```

#### **Fig. 4: Probably non-bioluminescent and probably bioluminescent taxonomic categories over depth.** Panel A: the graph represents the taxonomic make-up of the probably non-bioluminescent (including unlikely) observations and the number of their observations normalized per hour, Panel B: the graph represents the taxonomic components of the probably bioluminescent observations (including likely) and the number of their observations normalized per hour. Although the total number of observations varies between the two panels, and across depths, the proportion between 0 and 1 of each group is represented over depth (0 to 3900 m) using bins of 100 m.

```{r, echo=FALSE,warning=F,fig.height=10}
# BL vs nBL over Groups normalized

OrderTax = c("Ctenophora","Scyphozoa","Chaetognatha","Crustacea","Polychaeta","Cephalopoda","Fishes")
plottax = function(Tax){
phyl=	subset(agg_depord,Group==Tax)
  pl = ggplot(phyl,aes(x=-BinDepth, fill=Biolum),width=100) + theme_minimal()+
              geom_bar(aes(weight=SumNorm),data=subset(phyl,phyl$Biolum %in% c("bioluminescent","likely")),width=100)+ 
              geom_bar(aes(weight=-SumNorm),data=subset(phyl,phyl$Biolum %in% c("non-bioluminescent","unlikely")),width=100)+ 
              guides(fill=guide_legend(title="Feature",reverse=TRUE))+theme(text = element_text(size=12))+
              xlab("Depth (m)") + xlim(-4000,0)+ylab("Counts/hr")+ggtitle(Tax)+
    theme(legend.position='none')+
              coord_flip()+scale_fill_manual(values=alpha(c("#00CCFFB3","#22224466","#798081D9"),0.5))
  return(pl)
}

all=ggplot(agg_depord,aes(x=BinDepth, fill=Biolum),width=100) + theme_minimal()+
  geom_bar(aes(weight=SumNorm),data=subset(agg_depord,agg_depord$Biolum %in% c("bioluminescent","likely")),width=100)+ 
  geom_bar(aes(weight=-SumNorm),data=subset(agg_depord, agg_depord$Biolum %in% c("non-bioluminescent","unlikely")),width=100)+ 
  guides(fill=guide_legend(title="Bioluminescence capability",reverse=T))+theme(text = element_text(size=12))+
  xlab("") + ylab("")+coord_flip()+
  coord_flip()+scale_fill_manual(values=alpha(c("#00CCFFB3","#A9EAFEB3","#22224466","#798081D9"),0.5))+
  theme(plot.background = element_blank(), 
  panel.grid.major = element_blank(),
  panel.grid.minor = element_blank(), 
  panel.border = element_blank(),
  panel.background = element_blank(),
  axis.title.x = element_blank(),
  axis.title.y = element_blank(),
  axis.text.x = element_blank(), 
  axis.text.y = element_blank(),
  axis.ticks = element_blank())+
  geom_rect(ymin=1,ymax=390,xmin=-4000,xmax=0,fill="white")

#########################################################
### plot 

grid.arrange(grobs=lapply(OrderTax,plottax),all,ncol=4)

#########################################################
```

#### **Fig. 6: Number of counts over taxonomic categories and depth for bioluminescent organisms.** The number of counts of animals is normalized per hour for each group and is represented over depth (0 to 3900 m) using bins of 100 m.


## Statistics cited in the publication

```{r, echo=FALSE,warning=F,results="hide"}
############################################################################
# statistics cited in the publication

# nomber of groups
ngroup=length(unique(data$Group))
# depth range
depth_r=range(data$Depth)
# size dataset
dim_data=dim(data)
# percentages of each group in the dataset
table_percent=round(table(data$Group)/nrow(data)*100,2)
# nomber of counts and depth associated
counts=range(data$NbCountDep)
counts_min=range(data$Depth[which(data$NbCountDep==max(data$NbCountDep))])
counts_max=range(data$Depth[which(data$NbCountDep==min(data$NbCountDep))])
# percentages of bioluminescent organisms in the water column
pBLlike=length(which(data$Biolum=="bioluminescent" | data$Biolum=="likely"))/(nrow(data)-length(which(data$Biolum=="undefined")))*100
pBLunlike=length(which(data$Biolum=="non-bioluminescent" | data$Biolum=="unlikely"))/(nrow(data)-length(which(data$Biolum=="undefined")))*100
# BL with undefined as Bl or nBL (min / max) 
pBLmax=length(which(data$Biolum=="bioluminescent" | data$Biolum=="likely" | data$Biolum=="undefined"))/nrow(data)*100
pBLmin=length(which(data$Biolum=="bioluminescent" | data$Biolum=="likely" ))/nrow(data)*100
```


The number of taxon taken into account in this study is `r ngroup`.

The dataset has `r dim_data[1]` observations

The depth range of the dataset is 0 to `r round(depth_r[2],0)` m

The number of organisms counted in the water column is between `r round(counts[1],0)` and `r round(counts[2],0)` at bin-depth `r round(counts_min,0)` and `r round(counts_max,0)` respectively.

The percentage of bioluminescent organisms is `r round(pBLlike)`% with a variation between `r round(pBLmin)`% and `r round(pBLmax)`% if all the undefined organisms are described as non-bioluminescent or bioluminescent, respectively.
